# Supplementary material for: Processing-Induced Markers in Proteins of Commercial Plant-Based Drinks in Relation to Compositional Aspects
Source: Foods. 2023 Sep 1;12(17):3282. doi: 10.3390/foods12173282 (PMC10487255; doi:10.3390/foods12173282)
Supplement: Supplementary file 1 [file foods-12-03282-s001.zip]

Archive with 1 entries (1 files):
- foods-2559196-supplementary.pdf
